# Supplementary material for: Volatile anesthetics suppress glucose-stimulated insulin secretion in MIN6 cells by inhibiting glucose-induced activation of hypoxia-inducible factor 1
Source: PeerJ. 2015 Dec 10;3:e1498. doi: 10.7717/peerj.1498 (PMC4690348; doi:10.7717/peerj.1498)
Supplement: Supplemental Information 1 [file peerj-03-1498-s001.xls]

## Sheet: fig1a
40	100	200	400	40	400
1.09789	2.52335	10.5234	16.2764	0.0307102	0.00255918
0.995521	2.99936	8.11772	20.54	0.335253	0.0537428
0.747281	2.10365	10.3954	17.5969	0.0793346	1.05182
1.15931	3.38068	16.4325	24.6756	0.110045	0.209853
0.970914	2.47031	10.332	17.0654	0.0497365	0.00198174
1.11393	3.49481	9.17507	21.5357	0.298893	0.0414062
1.1518	2.20026	11.2792	18.45	0.0812866	0.145351
0.763357	3.28356	18.4567	25.8718	0.080094	0.197666

## Sheet: fig1b
0	20	40	60	120
0.786642	15.7403	24.6085	23.5993	24.2338
1.1577	17.1651	23.18	29.7811	27.1354
0.456401	18.2931	23.0946	25.5139	23.1243
1.59926	14.2564	27.5696	30.5529	27.6998
0.875922	12.8584	24.35	20.4182	20.4548
1.47497	18.9942	19.3601	30.1236	24.849
0.495721	16.1679	16.7372	21.9122	19.9055
1.15339	12.6352	19.5428	32.6452	22.7214

## Sheet: fig1c
40mg/dl(2.2mM) 1hr	400mg/dl(20mM) 1hr	Sucrose20mM 1hr	Maltose20mM 1hr
1.03823	13.3925	1.11853	1.28099
1.41543	15.8797	1.32767	1.00649
0.907521	15.355	1.44718	1.06064
0.638812	18.0048	1.20088	0.845899
1.14097	11.2016	0.935548	1.07142
1.36114	13.282	1.11048	0.841837
0.922678	12.8431	1.21043	0.887131
0.575214	15.0594	1.00442	0.707518

## Sheet: fig2a
LG(40mg/dl)	HG(400mg/dl)	HG+0.6	HG+1.2	HG+2.5
1.23887	7.2155	2.86222	2.90908	2.04503
1.0239	7.96516	3.77449	2.36337	2.04641
1.04594	9.66431	2.42124	2.46396	1.40424
0.899871	10.1177	4.71433	1.97393	1.5324
0.791417	7.36171	3.94813	2.26442	1.82041
1.1784	7.67507	3.34703	3.59646	1.85432
1.29803	9.15944	3.32741	2.21231	2.51527
0.755073	13.9946	2.40016	3.0676	1.18339
1.01647	9.81292	5.7146	1.77609	1.77836
0.752035	8.36358	4.08024	2.24081	2.26674

## Sheet: fig2b
LG(40mg/dl)	HG(400mg/dl)	HG+0.8	HG+1.7	HG+3.4
1.24264	8.66668	7.51942	5.19863	3.19437
1.02701	16.9602	10.7318	5.54834	4.77013
1.04913	10.7912	8.82011	4.07486	3.03127
0.88754	11.8072	7.79863	5.97269	2.72068
0.793686	13.1756	10.259	3.25243	1.98394
1.31763	7.28126	7.92174	4.48472	3.23342
0.91973	18.8908	9.88229	5.76433	5.1225
1.04688	10.7614	8.60403	4.32696	3.66086
0.798241	11.2163	8.3272	5.99763	3.00595
0.917512	8.67576	9.6675	3.75929	1.70072

## Sheet: fig2c
LG(40mg/dl) 1hr	HG(400mg/dl) 1hr	HG+isoflurane1.2% 1hr	HG+isoflurane1.2% 1hr+1hr incu	HG+isoflurane1.2% 1h	HG+sevoflurane3.4% 1hr+1hr inc
1.12328	6.54228	2.63765	6.75344	3.00625	5.38651
0.928363	7.22199	2.14286	6.3536	2.49896	8.06039
0.948355	7.51312	2.23407	6.41233	2.63265	8.23907
1.13608	16.741	1.75621	14.5734	2.47397	9.9433
0.831845	10.2145	3.41092	9.02404	1.71733	9.86626
1.03207	14.9057	2.76287	14.6546	1.62228	9.99498

## Sheet: fig4d
LG(40mg/dl) 1hr	LG+10	LG+100	HG(400mg/dl) 1hr	HG+10	HG+100	HG-Diaz-10	HG-Diaz-100
0.276316	21.5526	20.1316	19.7369	23.0132	27.8684	6.71053	0.986842
0.631579	18.1974	13.6184	16.8553	23.4474	22.8553	11.8816	1.26316
2.09211	14.0526	16.0263	20.4869	24.1974	35.5263	15.3947	1.10526
0.417939	23.4139	21.8701	21.4413	25.0005	30.2751	7.29004	1.07206
0.427046	19.7689	15.7945	18.3108	25.4722	24.829	9.90765	1.37224
2.15502	15.2662	12.4103	22.256	26.287	38.5943	16.7242	1.20071

## Sheet: fig4e
LG(40mg/dl) 1hr	LG+10	LG+10-iso	LG+10-sevo
0.276316	21.5526	18.4342	20.5658
0.631579	18.1974	36.9553	25.3421
2.09211	25.8947	24.2447	28.1487
0.328195	19.9107	15.3997	16.921
0.744078	17.3974	39.615	26.2656
1.92773	29.3745	25.1652	31.9318

## Sheet: fig7c
LG	HG	HG-YC1	HG-siRNA-HIF	HG-siscramble
0.732216	9.51598	5.06654	4.63429	7.83152
0.950404	7.98356	4.79285	5.65941	6.63805
1.31738	7.7341	3.66662	3.65022	9.05897
0.656174	10.1979	6.00239	5.37183	5.01689
1.09402	6.52693	3.77399	4.85822	4.78726
1.24981	5.70191	2.28549	3.04613	7.78542

## Sheet: fig7d
LG	HG	HG-DMOG	HG-nPG	HG-DMOG-iso	HG-nPG-iso
0.732216	9.51598	10.4968	7.89245	6.74547	8.54951
0.950404	7.98356	8.05101	11.0897	5.78235	6.85407
1.31738	7.7341	10.1829	7.99442	6.74666	5.72903
0.760225	10.8587	12.7843	7.75767	7.20775	7.20322
0.90612	8.77645	4.89929	12.1261	7.36717	5.5347
1.33366	7.06309	11.2616	6.923	5.12167	8.92804

[truncated: 9 more sheets: fig4A, fig4B, fig4C, fig3A, fig3B, fig5c, fig6d-hif1a, fig6d-glut1, fig6d-vegf]
